# Supplementary material for: Virtual Screening and Meta-Analysis Approach Identifies Factors for Inversion Stimulation (Fis) and Other Genes Responsible for Biofilm Production in Pseudomonas aeruginosa: A Corneal Pathogen
Source: Curr Issues Mol Biol. 2024 Nov 13;46(11):12931–50. doi: 10.3390/cimb46110770 (PMC11592581; doi:10.3390/cimb46110770)
Supplement: Supplementary file 1 [file cimb-46-00770-s001.zip]

Archive with 2 entries (2 files):
- S1.xls
- S2.csv
