# Supplementary material for: Virtual Screening and Meta-Analysis Approach Identifies Factors for Inversion Stimulation (Fis) and Other Genes Responsible for Biofilm Production in Pseudomonas aeruginosa: A Corneal Pathogen
Source: Curr Issues Mol Biol. 2024 Nov 13;46(11):12931–50. doi: 10.3390/cimb46110770 (PMC11592581; doi:10.3390/cimb46110770)
Supplement: Supplementary file 1 [file cimb-46-00770-s001.zip › S1.xls]

## Sheet: S1 (4)
Entrez ID	Species	Gene Name				Genes	log2fc	pval	padj	Planktonic	Planktonic.1	Planktonic.2	Planktonic.3	Planktonic.4	Planktonic.5	Planktonic.6	Planktonic.7	Planktonic.8	Planktonic.9	Planktonic.10	Planktonic.11	Biofilm	Biofilm.1	Biofilm.2	Biofilm.3	Biofilm.4	Biofilm.5	Biofilm.6	Biofilm.7	Biofilm.8	Biofilm.9	Biofilm.10	Biofilm.11
880891	Pseudomonas aeruginosa PAO1	50S ribosomal protein L28(rpmB)				PA5316	3.01243	4.97e-10	1.58e-08	130.801	126.887	133.902	41.3008	46.5944	32.474	157.447	162.503	132.89	2224.36	1687.11	1686.69	1531.63	1254.33	1260.05	125.825	141.382	139.374	431.626	247.54	218.717	115.996	113.404	124.866
881761	Pseudomonas aeruginosa PAO1	30S ribosomal protein S3(rpsC)				PA4257	2.63317	6.69e-12	4.86e-10	205.544	199.394	210.418	586.471	564.886	514.366	794.048	908.707	603.743	3222.13	2301.18	2722.13	4959.71	4370.38	4773.06	143.8	176.727	174.217	3617.44	1760.88	1354.85	1034.91	1322.48	947.852
881814	Pseudomonas aeruginosa PAO1	30S ribosomal protein S4(rpsD)				PA4239	2.47351	4.98e-10	1.58e-08	130.801	126.887	133.902	169.016	129.429	147.293	50.2124	62.1402	42.5848	622.608	348.183	730.262	1333.91	1214.78	1332.9	125.825	106.036	104.53	525.112	382.671	360.134	135.692	139.466	143.329
880357	Pseudomonas aeruginosa PAO1	tRNA (guanine-N(1)-)-methyltransferase(trmD)				PA3743	2.2629	3.12e-10	1.19e-08	130.801	126.887	133.902	510.224	544.177	475.513	215.961	218.354	174.297	1112.18	645.722	1122.64	1746.06	1339.08	1627	107.85	123.709	121.952	2594.4	1409.9	1353.65	456.58	488.291	540.515
881172	Pseudomonas aeruginosa PAO1	rod shape-determining protein MreC(mreC)				PA4480	2.22339	5.09e-25	4.07e-22	74.7432	90.6335	76.5156	102.934	109.871	149.033	186.179	179.513	139.235	862.072	468.465	686.664	910.626	629.99	666.448	89.875	106.036	104.53	525.775	425.123	490.765	513.645	613.714	411.081
878034	Pseudomonas aeruginosa PAO1	hypothetical protein(PA4933)				PA4933	2.17555	1.67e-06	1.86e-05	224.23	217.52	229.547	116.913	135.757	133.376	688.032	657.083	553.537	1311.73	803.987	1193.49	3656.43	2751.61	2819.59	161.775	176.727	174.217	1379.08	321.085	219.916	538.256	477.333	469.58
881950	Pseudomonas aeruginosa PAO1	hypothetical protein(PA0549)				PA0549	2.15774	0.000354951	0.00174221	37.3716	36.2534	38.2578	14.6141	15.5315	9.2783	3.38815	3.58438	3.49968	276.714	110.786	337.882	47.3414	45.2011	40.4726	35.95	35.3454	69.6868	26.5208	47.2359	97.0745	9.77008	7.616	8.6924
881709	Pseudomonas aeruginosa PAO1	30S ribosomal protein S12(rpsL)				PA4268	2.12201	8.78e-11	4.33e-09	168.172	163.14	172.16	257.971	235.848	238.336	269.595	362.935	236.081	1210.63	1139.51	991.848	1963.28	1477.51	1840.15	107.85	141.382	139.374	509.862	404.794	345.154	458.665	453.2	470.087
879044	Pseudomonas aeruginosa PAO1	cyanide insensitive terminal oxidase(cioB)				PA3929	1.84837	4.04e-05	0.000285886	130.801	126.887	133.902	33.0406	41.9925	38.8529	68.9489	60.3806	76.9929	622.608	224.737	256.137	676.704	519.812	652.957	107.85	106.036	104.53	198.243	110.018	74.9032	47.4813	47.5919	57.7378
880536	Pseudomonas aeruginosa PAO1	uridylate kinase(pyrH)				PA3654	1.81372	2.92e-05	0.000216252	93.429	90.6335	95.6445	219.212	189.829	184.406	35.7789	55.0692	31.8896	407.09	262.72	370.581	737.969	689.316	650.259	71.9	70.6908	87.1085	401.127	388.052	330.772	60.6429	56.5576	60.6882
878973	Pseudomonas aeruginosa PAO1	23S rRNA (pseudouridine(1915)-N(3))-methyltransferase RlmH(PA4004)				PA4004	1.72091	0.000653676	0.00286971	37.3716	36.2534	38.2578	29.2283	77.0821	57.4095	60.4108	61.5211	58.0227	580.036	253.224	509.549	16.7087	22.6005	24.2835	35.95	35.3454	52.2651	179.015	170.408	127.635	45.5522	24.8082	41.6537
880048	Pseudomonas aeruginosa PAO1	dihydroaeruginoic acid synthetase(pchE)				PA4226	1.71382	0.00035542	0.00174221	56.0574	36.2534	57.3867	27.3221	27.6115	20.8762	14.4335	15.9994	16.1247	146.339	215.241	163.492	178.226	172.329	159.192	53.925	53.0181	52.2651	53.0416	60.3902	43.1442	9.8323	10.4117	11.5476
880074	Pseudomonas aeruginosa PAO1	ABC transporter ATP-binding protein(PA4223)				PA4223	1.65139	0.00225054	0.00788674	37.3716	36.2534	38.2578	22.2389	26.461	12.1778	14.6029	9.64525	9.12532	74.5	56.9755	76.296	167.087	127.128	151.098	35.95	35.3454	34.8434	88.8447	47.2359	51.5334	2.707	3.69553	3.20413
881396	Pseudomonas aeruginosa PAO1	peptidyl-tRNA hydrolase(PA4672)				PA4672	1.62099	5.52e-14	8.82e-12	205.544	217.52	210.418	193.161	230.671	247.035	226.837	251.591	171.909	1010.88	872.945	979.436	143.8	176.727	174.217	602.685	337.826	316.99	586.049	654.976	604.978	665.179	420.985	656.691
880045	Pseudomonas aeruginosa PAO1	Fis family transcriptional regulator(fis)				PA4853	1.60317	0.000328332	0.00162942	168.172	181.267	191.289	827.922	727.103	726.607	73.2519	98.7009	54.9155	752.983	595.077	907.378	1333.91	935.097	1276.23	89.875	141.382	121.952	1493.12	1252.65	1028.27	288.808	348.536	371.743
880144	Pseudomonas aeruginosa PAO1	50S ribosomal protein L32(rpmF)				PA2970	1.54547	3.21e-13	3.67e-11	130.801	126.887	133.902	140.423	143.81	123.517	163.58	229.205	131.189	531.895	361.608	493.765	89.875	106.036	104.53	587.436	358.754	297.216	443.605	497.289	492.865	356.536	177.257	389.655
880046	Pseudomonas aeruginosa PAO1	bifunctional phosphoribosylaminoimidazolecarboxamide formyltransferase/IMP cyclohydrolase(purH)				PA4854	1.54142	1.17e-08	2.52e-07	93.429	90.6335	95.6445	90.8618	97.2155	122.358	132.036	142.724	102.014	473.414	545.238	439.802	71.9	70.6908	69.6868	541.024	259.499	240.889	169.638	183.17	181.24	223.5	161.43	212.539
877910	Pseudomonas aeruginosa PAO1	ribonuclease P(rnpA)				PA5569	1.52828	1.51e-11	8.64e-10	205.544	199.394	210.418	142.329	185.227	198.324	179.335	207.992	135.572	698.982	796.669	777.073	143.8	159.054	156.795	576.827	291.786	225.309	499.674	550.698	491.025	465.625	262.72	476.85
877751	Pseudomonas aeruginosa PAO1	ATP synthase subunit gamma(atpG)				PA5555	1.48908	0.000503544	0.00233914	74.7432	90.6335	95.6445	23.5097	31.6382	24.3555	38.32	35.9742	29.8617	162.304	136.108	144.417	289.618	245.781	259.024	35.95	53.0181	52.2651	62.3239	46.638	50.9341	26.3854	24.9368	25.0937
877813	Pseudomonas aeruginosa PAO1	50S ribosomal protein L33(rpmG)				PA5315	1.48412	5.02e-14	8.82e-12	224.23	199.394	248.676	231.92	232.397	280.669	225.448	240.284	177.339	896.702	785.368	844.528	143.8	176.727	156.795	699.486	392.237	355.341	508.106	572.485	528.016	473.607	477.961	776.585
879626	Pseudomonas aeruginosa PAO1	50S ribosomal protein L9(rplI)				PA4932	1.48054	6.59e-08	1.23e-06	205.544	217.52	229.547	620.783	598.249	514.366	356.84	504.844	284.978	1037.68	550.763	950.976	1336.7	1293.88	1349.09	161.775	176.727	174.217	1443.39	1011.69	852.698	627.183	686.404	673.946
881695	Pseudomonas aeruginosa PAO1	translation initiation factor IF-2(infB)				PA4744	1.44973	0.000431736	0.0020829	149.486	145.014	133.902	19.6973	28.762	30.7344	94.089	103.361	74.7688	356.536	218.406	351.507	587.59	502.862	458.689	161.775	159.054	156.795	205.536	62.184	70.1094	139.613	148.367	98.7571
878315	Pseudomonas aeruginosa PAO1	aspartokinase(lysC)				PA0904	1.41903	1.02e-05	8.8e-05	112.115	108.76	114.773	292.918	224.919	259.212	91.7173	117.307	82.455	598.73	548.063	628.674	89.875	106.036	104.53	657.053	502.853	480.579	163.727	170.508	166.266	324.607	234.232	288.835
881728	Pseudomonas aeruginosa PAO1	50S ribosomal protein L3(rplC)				PA4263	1.30004	5.57e-05	0.000380421	37.3716	54.3801	38.2578	25.4159	11.5048	15.6571	22.7345	22.6468	30.058	52.911	62.1514	51.2653	53.925	53.0181	69.6868	167.744	95.0697	68.9109	46.6412	49.3272	43.3985	50.5536	72.802	51.7723
881676	Pseudomonas aeruginosa PAO1	tRNA pseudouridine synthase B(truB)				PA4742	1.27152	0.000107963	0.00063428	74.7432	54.3801	76.5156	84.5078	67.8783	67.2677	31.4421	42.4913	22.5353	219.998	197.755	210.457	53.925	53.0181	52.2651	142.549	130.347	104.864	45.5522	44.8926	39.2427	149	158.265	168.941
881212	Pseudomonas aeruginosa PAO1	major facilitator superfamily transporter(PA5030)				PA5030	1.26005	0.000231305	0.00121587	130.801	145.014	133.902	393.311	410.146	411.725	552.337	545.12	538.525	1264.29	1070.7	1168.31	143.8	141.382	139.374	1107.91	1002.12	985.726	385.358	381.764	373.17	497.554	310.2	670.315
877752	Pseudomonas aeruginosa PAO1	ATP synthase subunit alpha(atpA)				PA5556	1.23505	0.00376378	0.0118396	149.486	145.014	153.031	41.9362	41.4173	35.9534	141.625	189.712	117.746	138.357	79.1326	125.343	509.616	525.462	434.406	89.875	88.3635	87.1085	678.932	145.893	84.4908	96.4873	78.4094	79.1199
882047	Pseudomonas aeruginosa PAO1	DNA primase(dnaG)				PA0577	1.19606	0.000172493	0.000943983	130.801	108.76	114.773	53.3733	43.143	51.6105	51.5677	72.3068	44.1548	272.909	262.731	256.326	107.85	106.036	104.53	161.777	111.214	83.2923	78.9074	70.4721	67.7626	236.804	132.943	286.11
878073	Pseudomonas aeruginosa PAO1	protein AmbB(ambB)				PA2305	1.14354	0.000549825	0.00246803	37.3716	54.3801	38.2578	60.3627	56.3735	53.3502	22.7006	21.5715	17.1059	93.1251	110.786	87.1955	119.746	104.527	107.927	53.925	70.6908	69.6868	91.4968	152.47	161.192	32.9818	38.6905	37.022
879696	Pseudomonas aeruginosa PAO1	hypothetical protein(PA4928)				PA4928	1.1143	8.64e-05	0.000543829	74.7432	90.6335	95.6445	104.205	117.924	112.499	143.387	135.848	109.667	202.214	186.753	234.338	381.516	361.608	399.329	53.925	70.6908	52.2651	214.818	229.004	233.698	92.6601	93.5771	94.6964
877716	Pseudomonas aeruginosa PAO1	ribonucleotide-diphosphate reductase subunit alpha(nrdA)				PA1156	1.10605	0.00059167	0.00264103	37.3716	36.2534	19.1289	20.9681	14.381	17.9767	12.4684	11.8285	15.1762	41.7718	45.2011	37.7744	53.925	35.3454	34.8434	75.5843	43.0505	32.3582	20.5047	23.2657	26.1406	42.5715	56.9755	43.5977
880465	Pseudomonas aeruginosa PAO1	phosphatidate cytidylyltransferase(cdsA)				PA3651	1.05453	0.000771233	0.00331299	168.172	163.14	133.902	407.925	325.011	447.678	459.196	371.44	595.337	395.44	358.783	366.951	215.7	212.072	209.06	716.062	763.548	964.753	992.192	1016.98	1300.56	345.893	246.894	504.099
877778	Pseudomonas aeruginosa PAO1	16S rRNA methyltransferase GidB(gidB)				PA5564	1.02637	0.00226611	0.00790665	93.429	90.6335	76.5156	26.6867	29.3372	24.3555	35.3384	34.8011	26.2639	153.163	141.253	151.098	53.925	53.0181	52.2651	111.387	37.6691	43.1442	45.5833	41.1649	39.1475	66.5179	72.802	106.269
881845	Pseudomonas aeruginosa PAO1	pyochelin biosynthetic protein PchC(pchC)				PA4229	0.986631	0.0102229	0.0280691	112.115	108.76	114.773	62.2689	62.1259	64.9481	24.9707	33.1393	23.4511	183.589	167.761	198.915	233.922	257.081	226.646	107.85	123.709	121.952	121.333	108.822	109.059	35.7821	34.3845	35.1503
878152	Pseudomonas aeruginosa PAO1	TonB-dependent receptor(PA5505)				PA5505	0.935939	0.00356675	0.0114141	168.172	163.14	153.031	160.755	163.943	160.631	483.083	528.501	387.417	573.666	477.436	491.067	179.75	176.727	156.795	583.458	263.684	206.133	798.657	874.008	609.959	351.214	164.596	307.909
879601	Pseudomonas aeruginosa PAO1	regulatory protein TypA(typA)				PA5117	0.932405	0.000514152	0.00236096	130.801	126.887	133.902	275.762	289.346	257.473	230.496	286.849	207.331	287.357	145.604	288.835	384.301	310.757	393.933	107.85	123.709	121.952	921.598	490.297	421.855	333.863	324.692	343.952
883098	Pseudomonas aeruginosa PAO1	hypothetical protein(pqsB)				PA0997	0.906936	0.000278453	0.00140813	74.7432	72.5068	76.5156	62.9043	70.1793	74.2264	94.2584	85.8297	82.0625	74.5	63.3061	51.7723	167.087	144.078	137.607	53.925	53.0181	69.6868	293.055	181.769	143.215	138.523	135.803	141.965
880428	Pseudomonas aeruginosa PAO1	2-dehydro-3-deoxyphosphooctonate aldolase(kdsA)				PA3636	0.878142	0.000185204	0.00100665	112.115	108.76	114.773	233.826	286.469	266.751	202.781	241.913	175.18	303.322	183.588	318.808	431.642	370.084	442.5	89.875	106.036	104.53	517.819	388.65	364.928	266.063	264.6	261.502
881353	Pseudomonas aeruginosa PAO1	methyl transferase(hemK)				PA4664	0.857272	1.33e-05	0.000111997	56.0574	36.2534	38.2578	62.2689	50.6211	69.5872	44.9947	40.7642	53.8361	72.4045	73.4517	75.5488	53.925	53.0181	52.2651	137.245	133.337	119.246	72.9644	109.42	82.0067	71.8393	94.9591	76.296
880760	Pseudomonas aeruginosa PAO1	anthranilate--CoA ligase(pqsA)				PA0996	0.843206	0.00557498	0.0166209	56.0574	54.3801	57.3867	109.288	96.0651	111.34	114.486	100.232	114.901	191.572	174.092	220.714	153.163	158.204	161.89	53.925	53.0181	52.2651	253.274	248.736	207.931	53.2065	55.3043	53.1696
880625	Pseudomonas aeruginosa PAO1	3-oxoacyl-ACP synthase(pqsD)				PA0999	0.838966	0.000662266	0.00289154	130.801	126.887	133.902	128.35	136.907	135.115	192.752	196.457	216.489	303.542	324.883	329.177	125.825	141.382	156.795	401.127	342.61	322.982	127.913	125.166	118.87	319.286	262.72	397.829
880552	Pseudomonas aeruginosa PAO1	GMP synthase(guaA)				PA3769	0.792332	0.0044346	0.0136279	112.115	108.76	95.6445	120.725	107.57	110.18	278.879	295.972	196.472	290.018	189.918	288.835	348.099	387.034	383.14	71.9	70.6908	69.6868	308.967	195.521	163.588	191.045	176.196	173.531
882349	Pseudomonas aeruginosa PAO1	NADH-quinone oxidoreductase subunit G(nuoG)				PA2642	0.745273	0.000990215	0.00395591	112.115	108.76	114.773	118.184	92.0384	93.9428	54.1766	68.6247	47.6545	125.054	101.29	138.968	181.011	192.104	188.872	71.9	70.6908	69.6868	173.048	157.852	134.226	92.7535	90.9742	83.7198
880082	Pseudomonas aeruginosa PAO1	pyochelin biosynthetic protein PchG(pchG)				PA4224	0.712627	0.00343229	0.0110581	74.7432	72.5068	76.5156	67.9875	52.3468	56.8296	37.8796	46.7599	34.8332	69.1786	56.9755	68.1215	105.822	93.2272	97.1342	53.925	35.3454	34.8434	174.374	93.8739	75.5024	58.3404	54.5974	55.3585
879299	Pseudomonas aeruginosa PAO1	hypothetical protein(PA5461)				PA5461	0.644868	0.0151974	0.039553	112.115	108.76	114.773	112.465	99.5165	111.34	71.6933	48.4218	59.1347	128.1	110.178	126.814	143.8	141.382	139.374	250.622	259.499	270.251	91.3222	87.9535	107.608	143.679	113.951	130.793
879946	Pseudomonas aeruginosa PAO1	glycosylase(PA2865)				PA2865	-1.24505	0.00415424	0.0128652	130.801	145.014	133.902	146.141	163.368	132.216	9.58847	10.0037	10.3028	27.8479	28.2507	26.9817	161.775	123.709	139.374	15.9125	44.2463	59.3233	79.9341	72.4323	63.2578	29.2679	34.8183	35.4232
878451	Pseudomonas aeruginosa PAO1	type 4 fimbrial biogenesis protein PilE(pilE)				PA4556	-1.27168	0.00221568	0.00783283	56.0574	72.5068	57.3867	153.766	108.72	96.8423	736.008	630.363	1230.87	52.911	59.3264	62.0579	107.85	88.3635	104.53	37.1291	55.6068	56.3272	131.958	131.657	135.62	74.5	123.447	79.0209
877591	Pseudomonas aeruginosa PAO1	transcriptional regulator(PA0436)				PA0436	-1.2791	1.5e-06	1.74e-05	112.115	126.887	133.902	281.481	319.833	226.159	157.481	170.454	128.245	61.2654	59.3264	59.3598	71.9	70.6908	87.1085	59.6718	104.039	123.44	72.2488	85.704	72.0454	39.9107	41.1489	43.5977
882396	Pseudomonas aeruginosa PAO1	hypothetical protein(PA3235)				PA3235	-1.29928	6.64e-06	5.83e-05	112.115	145.014	153.031	39.3946	51.7716	53.9301	107.133	86.8399	77.0256	25.0631	33.9008	29.6799	53.925	88.3635	69.6868	10.6083	17.3398	16.1791	42.6896	47.0778	44.382	31.9286	47.4796	46.3226
877953	Pseudomonas aeruginosa PAO1	hypothetical protein(PA4534)				PA4534	-1.31437	2.73e-07	4.28e-06	93.429	90.6335	76.5156	74.9768	63.8516	71.9068	150.129	123.596	193.66	33.4175	31.0757	29.6799	125.825	106.036	104.53	33.814	31.092	34.1558	61.7631	72.4002	66.4302	34.5893	41.1489	38.148
879602	Pseudomonas aeruginosa PAO1	resistance-nodulation-cell division (RND) efflux transporter(PA3676)				PA3676	-1.31931	0.0018018	0.00660384	130.801	126.887	95.6445	313.886	482.051	416.944	26.3598	28.0234	24.1707	72.4045	70.6266	72.8506	143.8	123.709	121.952	70.2801	92.0801	115.051	35.0665	31.7494	36.1337	71.8393	94.9591	76.296
878965	Pseudomonas aeruginosa PAO1	hypothetical protein(PA3908)				PA3908	-1.32274	3.91e-05	0.00027905	74.7432	90.6335	114.773	25.4159	39.1163	37.1132	56.4466	66.0504	57.1723	22.2783	22.6005	18.8872	35.95	35.3454	34.8434	11.9344	5.38131	5.99225	31.6127	28.4716	30.4868	23.9464	22.1571	24.5237
881374	Pseudomonas aeruginosa PAO1	resistance-nodulation-cell division (RND) efflux membrane fusion protein(PA4374)				PA4374	-1.32698	0.000133565	0.000767758	56.0574	54.3801	76.5156	135.975	150.713	161.21	330.311	303.272	535.025	50.1262	62.1514	43.1707	71.9	88.3635	104.53	110.724	63.9778	67.7125	120.944	103.507	110.844	37.25	44.3143	57.222
879326	Pseudomonas aeruginosa PAO1	alkyl hydroperoxide reductase(ahpF)				PA0140	-1.33749	6.3e-06	5.65e-05	37.3716	72.5068	57.3867	162.662	175.448	96.2624	176.76	131.449	144.272	30.6327	36.7259	29.6799	71.9	70.6908	69.6868	57.6827	86.6988	100.67	29.1547	30.8175	25.6648	37.25	44.3143	38.148
879546	Pseudomonas aeruginosa PAO1	transcriptional regulator(PA2010)				PA2010	-1.34544	0.000310375	0.00154994	186.858	181.267	191.289	49.561	36.8154	42.3322	51.5338	64.6819	55.5369	58.4806	59.3264	56.6616	197.725	159.054	87.1085	12.5974	13.7522	14.9806	25.732	28.2788	19.2248	58.5357	72.802	54.4972
877708	Pseudomonas aeruginosa PAO1	heme d1 biosynthesis protein NirG(PA0513)				PA0513	-1.37769	1.67e-05	0.000133996	56.0574	36.2534	38.2578	75.6122	86.286	73.6465	31.4082	32.5527	27.1143	16.7087	19.7755	18.8872	35.95	53.0181	69.6868	14.5864	22.7211	45.5411	11.6059	13.4646	10.2786	31.9286	28.4877	13.6243
879211	Pseudomonas aeruginosa PAO1	nitrate reductase biosynthesis protein NapD(napD)				PA1175	-1.37946	1.04e-07	1.85e-06	56.0574	54.3801	57.3867	43.207	41.9925	46.3915	73.0147	68.5595	103.093	19.4935	19.7755	16.189	89.875	70.6908	104.53	19.2276	16.1439	16.1791	37.5557	37.9836	32.5806	18.625	31.653	24.5237
879429	Pseudomonas aeruginosa PAO1	hypothetical protein(PA1940)				PA1940	-1.6127	9.75e-11	4.33e-09	74.7432	72.5068	76.5156	128.986	135.181	113.659	229.31	202.387	271.307	38.987	39.5509	40.4726	89.875	88.3635	87.1085	76.2473	50.8234	56.3272	38.7069	36.2161	39.1475	47.8929	60.1408	49.0475
880639	Pseudomonas aeruginosa PAO1	bacteriophage protein(PA0623)				PA0623	-1.61441	1.32e-09	3.77e-08	149.486	163.14	133.902	100.393	130.579	150.772	343.423	359.774	408.252	55.6958	64.9765	59.3598	107.85	106.036	104.53	74.2582	76.5341	91.0822	63.0699	57.9715	58.182	58.5357	69.6367	54.4972
877584	Pseudomonas aeruginosa PAO1	heme d1 biosynthesis protein NirH(PA0512)				PA0512	-1.65603	9.49e-09	2.3e-07	37.3716	36.2534	38.2578	95.9449	122.526	104.381	47.8746	44.7071	44.8089	13.9239	14.1253	16.189	35.95	53.0181	52.2651	16.5755	26.3086	40.7473	18.7623	22.0125	17.48	18.625	25.3224	16.3492
878979	Pseudomonas aeruginosa PAO1	serine protease(PA3535)				PA3535	-1.70316	2.53e-14	6.75e-12	56.0574	54.3801	38.2578	38.1238	48.3201	40.5926	62.8502	62.9874	51.1214	16.7087	16.9504	16.189	35.95	35.3454	34.8434	7.95624	13.7522	12.5837	17.7355	14.9106	14.5931	15.9643	25.3224	21.7989
882167	Pseudomonas aeruginosa PAO1	L-ornithine N5-oxygenase(pvdA)				PA2386	-1.71282	8.18e-08	1.48e-06	149.486	126.887	153.031	258.607	154.74	158.311	484.641	408.229	398.996	30.6327	33.9008	29.6799	89.875	123.709	121.952	74.2582	78.3279	83.8915	111.049	100.036	123.438	45.2322	53.8102	59.9469
881800	Pseudomonas aeruginosa PAO1	arginine/ornithine antiporter(arcD)				PA5170	-1.72332	0.00319144	0.0104276	37.3716	18.1267	38.2578	59.7273	82.8345	157.731	674.31	516.184	1274.57	52.911	56.5013	43.1707	53.925	70.6908	69.6868	17.2385	19.7315	20.3737	233.268	175.232	168.201	47.8929	63.3061	46.3226
882791	Pseudomonas aeruginosa PAO1	transporter(PA2938)				PA2938	-1.73134	3.29e-07	4.82e-06	37.3716	18.1267	19.1289	83.8724	82.8345	116.559	171.644	149.599	264.863	33.4175	36.7259	32.3781	35.95	35.3454	52.2651	24.5317	13.7522	19.1752	39.2981	30.4961	24.6813	39.9107	41.1489	43.5977
880955	Pseudomonas aeruginosa PAO1	cytochrome C(PA4571)				PA4571	-1.73287	1.61e-06	1.81e-05	205.544	181.267	210.418	42.5716	36.2401	40.0127	47.2986	59.3379	49.3225	38.987	33.9008	35.0762	197.725	159.054	69.6868	14.5864	12.5564	11.9845	26.7277	28.6966	19.6055	39.9107	60.1408	29.9734
878350	Pseudomonas aeruginosa PAO1	exoenzyme T(exoT)				PA0044	-1.73878	1.81e-05	0.000141464	56.0574	36.2534	57.3867	158.214	197.883	138.595	417.691	402.657	361.055	25.0631	22.6005	24.2835	53.925	88.3635	69.6868	22.5427	37.6691	40.7473	54.1399	59.1927	53.1696	175.607	72.802	68.1215
881691	Pseudomonas aeruginosa PAO1	hypothetical protein(PA2146)				PA2146	-1.74061	0.000123539	0.000720493	130.801	126.887	114.773	77.5184	82.2593	53.3502	827.116	764.843	1191.52	103.037	84.752	110.625	107.85	88.3635	121.952	23.2057	34.6795	34.1558	42.8763	34.8343	35.2455	87.8036	117.116	103.545
881526	Pseudomonas aeruginosa PAO1	2-hydroxyacid dehydrogenase(PA1296)				PA1296	-1.75592	0.000107613	0.00063428	168.172	181.267	191.289	21.6035	24.1601	23.1957	32.0858	44.5441	29.0113	33.4175	39.5509	40.4726	179.75	141.382	52.2651	6.6302	10.1647	5.99225	13.1305	14.6214	10.7862	31.9286	56.9755	35.4232
881978	Pseudomonas aeruginosa PAO1	type III secretion outer membrane protein PscC(pscC)				PA1716	-1.80732	1.59e-05	0.000132726	205.544	199.394	172.16	276.398	365.277	296.326	1351.06	1419.68	1679.78	111.392	121.478	116.021	179.75	159.054	174.217	123.322	148.285	168.382	277.825	248.821	233.077	93.1251	79.1326	160.767
878479	Pseudomonas aeruginosa PAO1	hypothetical protein(PA5139)				PA5139	-1.81055	0.00195742	0.00704493	93.429	108.76	114.773	1091.61	1408.76	963.203	1542.59	1532.52	1488.44	30.6327	22.6005	29.6799	125.825	159.054	156.795	164.429	287.601	308.601	485.548	553.108	449.213	82.4822	56.9755	46.3226
877626	Pseudomonas aeruginosa PAO1	spermidine ABC transporter substrate-binding protein SpuE(spuE)				PA0301	-1.8418	1.88e-05	0.000144798	37.3716	36.2534	38.2578	28.5929	36.8154	28.9947	161.344	137.477	258.453	36.2023	33.9008	29.6799	107.85	35.3454	52.2651	4.64114	4.18546	8.98838	24.5808	26.5435	26.2358	29.2679	41.1489	29.9734
882095	Pseudomonas aeruginosa PAO1	aldehyde dehydrogenase(PA0747)				PA0747	-1.84447	2.25e-12	1.9e-10	149.486	145.014	114.773	61.6335	75.9317	70.747	211.455	219.527	222.148	36.2023	33.9008	35.0762	89.875	88.3635	87.1085	25.1948	40.0608	44.9419	36.5911	30.9139	27.7586	39.9107	53.8102	49.0475
882747	Pseudomonas aeruginosa PAO1	hypothetical protein(PA3091)				PA3091	-1.85598	2.57e-06	2.54e-05	37.3716	36.2534	38.2578	239.545	273.814	316.622	362.194	309.43	529.759	36.2023	36.7259	37.7744	35.95	53.0181	69.6868	115.365	47.8338	54.5295	85.5971	69.3795	63.5116	37.25	47.4796	40.8729
879969	Pseudomonas aeruginosa PAO1	amino acid ABC transporter substrate-binding protein(PA5153)				PA5153	-1.94823	0.0059814	0.0177663	186.858	181.267	210.418	792.34	421.651	515.526	4312.64	3918.91	3710.83	50.1262	39.5509	51.2653	125.825	159.054	156.795	70.9431	82.5134	140.219	1107.01	1015.79	1087.69	45.2322	63.3061	59.9469
880582	Pseudomonas aeruginosa PAO1	response regulator GacA(gacA)				PA2586	-1.96732	1.66e-05	0.000133996	130.801	108.76	76.5156	16.5203	18.9829	15.0772	393.026	482.132	362.135	38.987	45.2011	37.7744	89.875	70.6908	69.6868	60.3348	32.2878	29.362	29.0302	35.3485	33.6275	42.5715	56.9755	49.0475
880370	Pseudomonas aeruginosa PAO1	hypothetical protein(PA5473)				PA5473	-2.00812	2.27e-09	5.86e-08	37.3716	72.5068	57.3867	243.357	302.576	226.738	106.795	97.4953	75.521	16.7087	19.7755	16.189	71.9	88.3635	104.53	21.8797	55.0089	44.3427	21.8115	26.9291	19.3834	69.1786	50.6449	40.8729
878428	Pseudomonas aeruginosa PAO1	cytochrome C(nirN)				PA0509	-2.06571	1.03e-08	2.42e-07	168.172	163.14	133.902	209.681	212.264	209.922	777.886	701.562	833.25	66.8349	53.6762	62.0579	143.8	123.709	121.952	31.1619	66.3694	88.0861	133.358	114.144	100.946	61.1965	85.4632	73.5712
878696	Pseudomonas aeruginosa PAO1	propionyl-CoA synthetase(PA3568)				PA3568	-2.07294	5.09e-06	4.76e-05	37.3716	36.2534	38.2578	123.267	73.0555	100.322	416.641	388.287	1050.23	30.6327	25.4256	29.6799	125.825	106.036	121.952	49.0635	57.9985	67.1132	78.6584	98.558	87.9709	31.9286	41.1489	40.8729
882857	Pseudomonas aeruginosa PAO1	diaminobutyrate--2-oxoglutarate aminotransferase(pvdH)				PA2413	-2.21961	1.14e-06	1.4e-05	93.429	108.76	76.5156	55.2795	39.6916	34.2137	524.689	527.361	728.488	58.4806	59.3264	56.6616	89.875	88.3635	87.1085	18.5646	23.319	23.3698	62.9143	56.4933	57.1985	37.25	44.3143	51.7723
881659	Pseudomonas aeruginosa PAO1	chaperone protein ClpB(PA0459)				PA0459	-2.39687	0.00027247	0.00138664	168.172	163.14	172.16	611.252	452.714	560.757	5968.77	5402.68	5456.32	50.1262	50.8512	48.5671	143.8	194.4	191.639	98.79	159.048	190.554	3757	3644.21	3250.16	50.5536	44.3143	95.37
879625	Pseudomonas aeruginosa PAO1	replicative DNA helicase(dnaB)				PA4931	-2.4197	8.39e-05	0.00053226	37.3716	36.2534	38.2578	38.1238	71.905	53.9301	1716.3	1228.21	2710.97	33.4175	33.9008	35.0762	143.8	53.0181	121.952	23.2057	23.9169	28.1636	120.632	130.854	140.665	34.5893	41.1489	35.4232
879350	Pseudomonas aeruginosa PAO1	beta alanine--pyruvate transaminase(PA0132)				PA0132	-2.95403	9.57e-13	9.56e-11	37.3716	36.2534	38.2578	168.38	219.166	222.679	288.671	269.546	443.706	16.7087	16.9504	13.4909	53.925	35.3454	69.6868	52.3786	31.092	35.9535	9.92565	9.73691	8.94619	21.2857	28.4877	16.3492
882395	Pseudomonas aeruginosa PAO1	acetate permease(PA3234)				PA3234	-3.0377	2.34e-06	2.39e-05	37.3716	36.2534	19.1289	50.8318	82.2593	53.3502	2934.28	2635.17	4887.71	16.7087	16.9504	18.8872	125.825	35.3454	104.53	15.2495	23.319	27.5644	271.228	260.808	266.451	15.9643	25.3224	24.5237
