# Supplementary material for: Virtual Screening and Meta-Analysis Approach Identifies Factors for Inversion Stimulation (Fis) and Other Genes Responsible for Biofilm Production in Pseudomonas aeruginosa: A Corneal Pathogen
Source: Curr Issues Mol Biol. 2024 Nov 13;46(11):12931–50. doi: 10.3390/cimb46110770 (PMC11592581; doi:10.3390/cimb46110770)
Supplement: Supplementary file 1 [file cimb-46-00770-s001.zip › S2.csv]

\\\\\\\\\\\\\\\\\\\\\\\\\\\\\\\\\\\\\\\\\\\\\\\\\\\\\\\\\\\\\\\\\\\\\\\\\\\\\\\\\\\\\\\\\\\\\\\\\\\\\\\\\\\\\\\\\\\\\\\\\\\\\\\\\\\\\\\\\\\\\\\\\\\\\\\\\\\\\\\\\\\\\\\\\\\\\\\\\\\\\\\\\\\\\\\\\\\\\\\\\\\\\\\\\\\\\\\\\\\\\\\\\\\\\\\\\\\\\\	Name	Formula	CAS	Score	Xscore	MW	HBD	HBA	RB	NOA	Rings	LogP
DB00762	Irinotecan	C33H38N4O6	97682-44-5	-8		586.678	1	5	7	10	7	4.6
DB08875	Cabozantinib	C28H24FN3O5	849217-68-1	-8		501.514	2	3	10	8	5	5.3
DB15233	Avapritinib	C26H27FN10	1703793-34-3	-8		498.57	1	5	5	10	6	1.8
DB12978	Pexidartinib	C20H15ClF3N5	1029044-16-3	-8		417.82	1	3	5	5	4	4.4
DB00549	Zafirlukast	C31H33N3O6S	107753-78-6	-8		575.675	2	4	11	9	5	5.5
DB13520	Metergoline	C25H29N3O2	17692-51-2	-7.9		403.526	1	1	6	5	5	3.7
DB12457	Rimegepant	C28H28F2N6O3	1289023-67-1	-7.9		534.568	1	4	5	9	6	3.5
DB01234	Dexamethasone	C29H33FO9S	16978-57-7	-7.9		576.63	3	8	9	9	5	2.4
DB12020	Tecovirimat	C19H15F3N2O3	869572-92-9	-7.9		376.335	1	3	3	5	5	2.6
DB08950	Indoramin	C22H25N3O	26844-12-2	-7.9		347.4534	1	1	6	4	4	3.8
